# Supplementary material for: Sex-stratified genome-wide association meta-analysis of major depressive disorder
Source: Nat Commun. 2025 Aug 26;16:7960. doi: 10.1038/s41467-025-63236-1 (PMC12381276; doi:10.1038/s41467-025-63236-1)
Supplement: Supplementary file 3 — Supplementary Data 1 - 33 [file 41467_2025_63236_MOESM3_ESM.xlsx]

## Sheet: Supp Data 1
Supplementary Data 1. Cohorts included in the meta-analyses. ASR-ASEBA = Adult Self-report - The Achenbach System of Empirically Based Assessment. BDI = Beck's Depression Inventory. CES-D = Center for Epidemiologic Studies Depression Scale. CIDI-SF = Composite International Diagnostic Interview short form. DSM = Diagnostic and Statistical Manual of Mental Disorders. EHR = electronic health record…
Cohort	Case definition	Control definition	Female			Male			Total (= GxS)
			Cases	Controls	Total	Cases	Controls	Total	Cases	Controls	Total
AGDS	DSM-5 criteria: CIDI-SF	Self-report no depression and no post/antenatal depression (Qskin)	10406	7147	17553	3174	6601	9775	13580	13748	27328
All Of US	Self-report depression OR electronic health records	No self-report depression AND no EHR	26776	46678	73454	11136	35836	46972	37912	82514	120426
BIONIC	DSM-5 criteria: LIDAS, CIDI or MINI	Below DSM-5 criteria or low symptom score (<10) on the CES-D, ASR-ASEBA, BDI or HADS. Screened for a diagnostic or treatment history of psychopathology and antidepressant use when such information was available.	10664	26878	37542	4432	20013	24445	15096	46891	61987
Blokland et al., 2022 (Sample sizes reported in manuscript)	PGC: DSM-IV iPSYCH: ICD-10 codes	? Not stated in publication	19723	22214	41937	18799	10194	28993	38522	32408	70930
GLAD+	DSM-5 criteria: CIDI-SF	Below DSM-5 criteria	16708	3393	20101	4656	3025	7681	21364	6418	27782
UK Biobank	DSM-5 criteria: CIDI-SF OR probable MDD OR (ICD-10 codes + self-reported depression)	CIDI-SF (below DSM-5 criteria) + no probable MDD or bipolar + no ICD-10 codes + no self-report	46194	53211	99405	22608	56516	79124	68802	109727	178529
TOTAL			130471	159521	289992	64805	132185	196990	195276	291706	486982

## Sheet: Supp Data 2
Supplementary Data 2. Traits that have previously been found to be associated with each of the genome-wide significant independent lead SNPs, or any SNPs in linkage disequilibrium with these independent SNPs, in our female GWAS. Associated traits were determined by the list of SNPs in GWASCatalog. As the largest GWAS of major depressive disorder (Adams et al., 2025) was not yet published when doi…
Independent signficant SNP	Trait
rs10123941	Adams Major Depressive Disorder, Age of smoking initiation (MTAG), Anxiety, Bipolar disorder or major depressive disorder, Decaffeinated coffee consumption and/or neuroticism, Depressed affect, Depression, Depressive symptoms, Depressive symptoms (MTAG), Disruptive behavior (multivariate analysis), Experiencing mood swings, Externalizing behaviour (multivariate analysis), Feeling fed-up, General …
rs10502971	Adams Major Depressive Disorder, Age of smoking initiation (MTAG), Alzheimer's disease or educational attainment (pleiotropy), Anorexia nervosa, attention-deficit/hyperactivity disorder, autism spectrum disorder, bipolar disorder, major depression, obsessive-compulsive disorder, schizophrenia, or Tourette syndrome (pleiotropy), Attention deficit hyperactivity disorder (MTAG), Attention deficit hy…
rs11130182	A body shape index, Adams Major Depressive Disorder, Adiponectin levels, Age at first sexual intercourse, Age at menopause, Age of smoking initiation (MTAG), Anorexia nervosa, Asthma (childhood onset), Attention deficit hyperactivity disorder or autism spectrum disorder or intelligence (pleiotropy), Beetroot liking, Behcet's disease, Bioavailable testosterone levels, Biological sex, Blood protein…
rs1142828	Adams Major Depressive Disorder, Alzheimer's disease, Alzheimer's disease in APOE e4- carriers, Alzheimer’s disease polygenic risk score (upper quantile vs lower quantile), Atrial fibrillation, Attention deficit hyperactivity disorder or autism spectrum disorder or intelligence (pleiotropy), Blood urea nitrogen levels, Body mass index, Brain morphology (MOSTest), Cognitive aspects of educational …
rs11509880	Adams Major Depressive Disorder, Alzheimer's disease, Alzheimer's disease or gastroesophageal reflux disease, Apolipoprotein A1 levels, Aspartate aminotransferase levels, Bipolar disorder or major depressive disorder, Blood protein levels, Coronary artery disease, Cortical thickness, Crisps liking, Depressed affect, Depression, Depression (broad), Depressive symptoms, Depressive symptoms (MTAG), …
rs12134194	Adams Major Depressive Disorder, Age at first birth, Age of smoking initiation (MTAG), Alcohol consumption (drinks per week) (MTAG), Alcohol use disorder, Anorexia nervosa, attention-deficit/hyperactivity disorder, autism spectrum disorder, bipolar disorder, major depression, obsessive-compulsive disorder, schizophrenia, or Tourette syndrome (pleiotropy), Anxiety, Appendicular lean mass, Asthma, …
rs127382	1-stearoyl-2-oleoyl-GPS (18:0/18:1) levels in elite athletes, Adams Major Depressive Disorder, Age at first birth, Age at first sexual intercourse, Cannabis dependence symptom count, Childhood ear infection, Cognitive test performance, Educational attainment, General risk tolerance (MTAG), Hearing loss, Insomnia, Irritable bowel syndrome, Principal component-derived dietary pattern 1
rs13043844	Adams Major Depressive Disorder, Adolescent idiopathic scoliosis, Adult body size, BMI (adjusted for smoking behaviour), BMI in non-smokers, Body fat percentage, Body mass index, Body mass index (joint analysis main effects and smoking interaction), Cheese consumption, Cold medicine-related Stevens-Johnson syndrome/toxic epidermal necrolysis (SJS/TEN) with severe ocular complications, Depressive …
rs1443918	Adams Major Depressive Disorder, Age at first sexual intercourse, Anorexia nervosa, attention-deficit/hyperactivity disorder, autism spectrum disorder, bipolar disorder, major depression, obsessive-compulsive disorder, schizophrenia, or Tourette syndrome (pleiotropy), Autism and major depressive disorder (MTAG), Bipolar disorder or major depressive disorder, Body mass index, Cigarettes smoked per…
rs1931263	Adams Major Depressive Disorder, Age at first sexual intercourse, Attention deficit hyperactivity disorder or autism spectrum disorder or intelligence (pleiotropy), Cognitive ability (MTAG), Cognitive aspects of educational attainment, Cognitive performance, Cognitive performance (MTAG), Common executive function, Educational attainment, Educational attainment (MTAG), Educational attainment (year…
rs2963222	ADHD vs anorexia nervosa (ordinary least squares (OLS)), Adams Major Depressive Disorder, Age of smoking initiation (MTAG), Anorexia nervosa, Anorexia nervosa vs autism spectrum disorder (ordinary least squares (OLS)), Anorexia nervosa, attention-deficit/hyperactivity disorder, autism spectrum disorder, bipolar disorder, major depression, obsessive-compulsive disorder, schizophrenia, or Tourette …
rs4350429	Adams Major Depressive Disorder, Age at first sexual intercourse, Alzheimer’s disease polygenic risk score (upper quantile vs lower quantile), C-reactive protein, C-reactive protein levels, Cognitive decline rate in late mild cognitive impairment, Cortical surface area, Cortical thickness, Depression, Depressive symptoms, Depressive symptoms (MTAG), Educational attainment, Educational attainment …
rs4456268	Adams Major Depressive Disorder, Bitter alcoholic beverage consumption, Depression, Desulfobacterota A abundance in stool, Desulfovibrionaceae abundance in stool, Desulfovibrionales abundance in stool, Desulfovibrionia abundance in stool, Smoking initiation (ever regular vs never regular) (MTAG)
rs4788616	3-Hydroxybutyrate levels, Adams Major Depressive Disorder, Adult body size, Alanine aminotransferase levels, Alcohol consumption, Angina pectoris, Anorexia nervosa, attention-deficit/hyperactivity disorder, autism spectrum disorder, bipolar disorder, major depression, obsessive-compulsive disorder, schizophrenia, or Tourette syndrome (pleiotropy), Apolipoprotein A-I levels, Apolipoprotein A1 leve…
rs56113727	Adams Major Depressive Disorder, Asthma and major depressive disorder, Autism spectrum disorder, Depression, Depressive symptoms, Life satisfaction, Major depressive disorder, Morningness, Neurociticism, Neuroticism, Non-melanoma skin cancer, Positive affect, Shingles, Subjective well-being, Well-being spectrum (multivariate analysis)
rs9607805	Adams Major Depressive Disorder, Adult body size, Adventurousness, Alanine aminotransferase levels, Alcohol consumption (drinks per week), Alcohol consumption (drinks per week) (MTAG), Alcohol use disorder (consumption score), Allergic disease (asthma, hay fever or eczema), Alzheimer’s disease polygenic risk score (upper quantile vs lower quantile), Anorexia nervosa, attention-deficit/hyperactivi…

## Sheet: Supp Data 3
Supplementary Data 3. Traits that have previously been found to be associated with each of the genome-wide significant independent lead SNPs, or any SNPs in linkage disequilibrium with these independent SNPs, in our male GWAS. Associated traits were determined by the list of SNPs in GWASCatalog. As the largest GWAS of major depressive disorder (Adams et al., 2025) was not yet published when doing…
Independent signficant SNP	Trait
rs11209943	Adams Major Depressive Disorder, Adult body size, Age at first sexual intercourse, Allergic rhinitis, Anorexia nervosa, attention-deficit/hyperactivity disorder, autism spectrum disorder, bipolar disorder, major depression, obsessive-compulsive disorder, schizophrenia, or Tourette syndrome (pleiotropy), Asthma and major depressive disorder, Attention deficit hyperactivity disorder or autism spect…
rs11688767	A body shape index, Adams Major Depressive Disorder, Age at first sexual intercourse, Alcohol consumption, Alcohol consumption (drinks per week), Alcohol consumption (drinks per week) (MTAG), Alcohol use disorder, Alcohol use disorder (consumption score), Ambidextrousness, Anorexia nervosa, attention-deficit/hyperactivity disorder, autism spectrum disorder, bipolar disorder, major depression, obs…
rs17782683	Adams Major Depressive Disorder, Alanine levels, Anorexia nervosa, attention-deficit/hyperactivity disorder, autism spectrum disorder, bipolar disorder, major depression, obsessive-compulsive disorder, schizophrenia, or Tourette syndrome (pleiotropy), Anxiety, Apolipoprotein A1 levels, Appendicular lean mass, Bipolar disorder or major depressive disorder, Body fat percentage, Brain morphology (MO…
rs2268978	Adams Major Depressive Disorder, Cognitive aspects of educational attainment, Cognitive performance, Educational attainment, Educational attainment (MTAG), Intelligence (MTAG), Periodontitis (Mean PAL), Platelet count
rs2298969	Adams Major Depressive Disorder, Adult body size, Aging traits (healthspan, parental lifespan or longevity) (multivariate analysis), Alanine aminotransferase levels, Albumin levels, Alcohol consumption, Alcohol consumption (drinks per week) (MTAG), Alzheimer's disease or educational attainment (pleiotropy), Apolipoprotein B levels, Aspartate aminotransferase to alanine aminotransferase ratio, Bod…
rs4348675	Acceptance of an invitation to participate in a mental health questionnaire, Adams Major Depressive Disorder, Alcohol consumption (drinks per week), Alcohol consumption (drinks per week) (MTAG), Alzheimer's disease or educational attainment (pleiotropy), Attention deficit hyperactivity disorder or autism spectrum disorder or intelligence (pleiotropy), Autism and major depressive disorder (MTAG), …
rs4547421	Adams Major Depressive Disorder, Adult body size, Allergic disease (asthma, hay fever or eczema), Body mass index, Body size at age 10, Brain morphology (MOSTest), Childhood body mass index, Cortical thickness, Depression, Depressive symptoms, Life satisfaction, Major depressive disorder, Neuroticism, Neuroticism conditioned on Townsend deprivation index (multi-trait conditioning and joint analys…
rs5971319	Educational attainment, Erectile dysfunction and prostate cancer treatment, Neuroticism, Vaginal microbiome relative abundance (s_Lactobacillus mulieris)

## Sheet: Supp Data 4
Supplementary Data 4. Genetic correlation results between our sex-stratified GWAS meta-analysis of Major Depressive Disorder (MDD) and previously published GWAS of depression. Genetic correlation was estimated using linkage disequilibrium score regression (LDSC) between our sex-stratified GWAS meta-analysis of MDD (Females: 130,471 cases, 159,521 controls. Males: 64,805 cases, 132,185 controls) w…
Trait 1	Trait 2	Genetic correlation	SE	Z	P	Adjusted P
Female MDD	Adams et al., 2025 MDD both sexes	0.9792	0.0143	68.6418	0	0
Female MDD	Blokland et al., 2022 MDD female	0.9646	0.0524	18.4248	8.3085e-76	1.38475e-75
Female MDD	Blokland et al., 2022 MDD male	1.0284	0.161	6.3864	1.6981e-10	1.6981e-10
Female MDD	Silveira et al., 2023 MDD female	0.9099	0.0279	32.6594	5.8845e-234	1.9615e-233
Female MDD	Silveira et al., 2023 MDD male	0.8424	0.0463	18.2122	4.1264e-74	5.89486e-74
Male MDD	Adams et al., 2025 MDD both sexes	0.9197	0.0199	46.1076	0	0
Male MDD	Blokland et al., 2022 MDD female	0.6844	0.0725	9.4435	3.6055e-21	4.50688e-21
Male MDD	Blokland et al., 2022 MDD male	1.3417	0.1703	7.8778	3.3324e-15	3.70267e-15
Male MDD	Silveira et al., 2023 MDD female	0.8351	0.0395	21.1488	2.829e-99	5.658e-99
Male MDD	Silveira et al., 2023 MDD male	0.9308	0.0376	24.7596	2.4427e-135	6.10675e-135

## Sheet: Supp Data 5
Supplementary Data 5. Comparison between the genetic correlation of our Major Depressive Disorder (MDD) GWAS in females with the previously published MDD GWAS versus the genetic correlation of our MDD GWAS in males with the same previously published MDD GWAS. Genetic correlations were estimated using linkage disequilibrium score regression (LDSC) using our sex-stratified GWAS summary statistics (…
	Jack-knife method			Z-score method
Trait	Z	P	Adjusted P	Z	P	Adjusted P
Adams et al., 2025 MDD both sexes	2.73739	0.00619293	0.0103215	2.42807	0.0151796	0.037949
Blokland et al., 2022 MDD female	4.48568	7.26809e-06	3.63404e-05	3.13234	0.0017342	0.00867101
Blokland et al., 2022 MDD male	-3.22729	0.00124967	0.00312417	-1.33685	0.181271	0.181271
Silveira et al., 2023 MDD female	1.6184	0.105577	0.105577	1.54674	0.121925	0.172886
Silveira et al., 2023 MDD male	-2.0405	0.0413003	0.0516253	-1.48212	0.138309	0.172886

## Sheet: Supp Data 6
Supplementary Data 6. Comparison of the results from our female GWAS meta-analysis to the replication in the Generation Scotland cohort using females only, for the 16 independent genome-wide significant SNPs identified in our female GWAS meta-analysis. Our female GWAS meta-analysis: 130,471 cases and 159,521 controls. The Generation Scotland replication GWAS in females: 2,441 cases and 3,321 cont…
rsID	CHR	BP	Allele1	Allele2	Effect_Meta	SE_Meta	P_Meta	FREQA1_Meta	Effect_GenScot	SE_GenScot	P_GenScot	FREQA1_GenScot	Effect_same_direction	Effect_Meta_minus_GenScot
rs56113727	6	27319595	T	C	0.0926	0.0168	3.485e-08	0.1445	-0.0166903	0.113392	0.882981	0.030847	No	0.10929
rs4350429	12	84367582	T	C	0.0349	0.0062	2.047e-08	0.4278	0.0465185	0.040416	0.249735	0.402012	Yes	-0.0116185
rs1931263	1	96175101	T	G	0.0317	0.0058	3.533e-08	0.4956	0.0703975	0.0391361	0.0720529	0.483014	Yes	-0.0386975
rs9607805	22	41854446	T	C	-0.0373	0.0069	5.182e-08	0.7308	0.0216557	0.0437297	0.620447	0.718954	No	-0.0589557
rs11509880	7	12261911	A	G	0.0359	0.006	2.126e-09	0.3705	0.0356014	0.0414651	0.390568	0.333827	Yes	0.0002986
rs10123941	9	120518162	T	C	-0.041	0.0064	1.702e-10	0.7276	0.0334682	0.044375	0.450721	0.72038	No	-0.0744682
rs1142828	5	139623901	T	G	-0.0354	0.0067	1.167e-07	0.4646	-0.0218357	0.0395153	0.580545	0.436257	Yes	-0.0135643
rs10502971	18	50887961	A	G	0.0343	0.0057	1.489e-09	0.4519	0.0176182	0.0400019	0.659623	0.420755	Yes	0.0166818
rs11130182	3	49206767	T	C	-0.034	0.0059	1.079e-08	0.6616	0.00551565	0.0419573	0.895412	0.673174	No	-0.0395156
rs4788616	16	72211984	G	T	-0.0343	0.0058	2.582e-09	0.5768	-0.00555226	0.0406878	0.891458	0.400367	Yes	-0.0287477
rs13043844	20	50959453	G	C	0.0448	0.0075	2.576e-09	0.7552	0.101687	0.0518129	0.0496958	0.175932	Yes	-0.056887
rs2963222	5	103698728	G	A	-0.0394	0.0059	2.98e-11	0.6132	-0.00875085	0.0420675	0.835214	0.335793	Yes	-0.0306492
rs4456268	11	127028517	C	T	-0.0596	0.0108	3.397e-08	0.8261	0.000577674	0.0736456	0.993741	0.0771183	No	-0.0601777
rs12134194	1	73538351	G	T	-0.0445	0.0066	1.6e-11	0.4601	-0.0419045	0.0394828	0.288538	0.516202	Yes	-0.0025955
rs127382	1	88788948	C	T	-0.036	0.0064	2.224e-08	0.2572	-0.0686458	0.0442656	0.120957	0.73273	Yes	0.0326458
rs1443918	13	54034124	T	A	0.0357	0.0063	1.143e-08	0.3854	0.0309825	0.0415447	0.455811	0.648339	Yes	0.0047175

## Sheet: Supp Data 7
Supplementary Data 7. Comparison of the results from our male GWAS meta-analysis to the replication in the Generation Scotland cohort using males only. We identified eight independent genome-wide significant SNPs in our male GWAS meta-analysis, but only seven SNPs were tested for replication as one SNP was unavailable in the Generation Scotland cohort. Our male GWAS meta-analysis: 64,805 cases an…
rsID	CHR	BP	Allele1	Allele2	Effect_AGDS	SE_AGDS	P_AGDS	FREQA1_AGDS	Effect_GenScot	SE_GenScot	P_GenScot	FREQA1_GenScot	Effect_same_direction	Effect_AGDS_minus_GenScot
rs11688767	2	57988194	T	A	-0.0426	0.0077	3.081e-08	0.5093	-0.0770518	0.0557818	0.167184	0.473778	Yes	0.0344518
rs11209943	1	72750500	G	A	-0.0447	0.0076	3.784e-09	0.3945	-0.0656351	0.0558996	0.240331	0.592576	Yes	0.0209351
rs2298969	4	3186244	G	A	0.0436	0.0077	1.511e-08	0.5146	-0.0108814	0.055228	0.843806	0.469795	No	0.0544814
rs17782683	14	75167706	G	A	-0.0441	0.0074	2.334e-09	0.482	-0.0659687	0.0545777	0.226774	0.533881	Yes	0.0218687
rs4348675	1	72515717	C	T	-0.0676	0.0114	3.407e-09	0.7891	0.176133	0.0879465	0.0452065	0.126992	No	-0.243733
rs2268978	14	69416015	G	A	-0.0476	0.0081	4.773e-09	0.6512	-0.018693	0.0599478	0.755176	0.300566	Yes	-0.028907
rs4547421	18	52422354	C	T	-0.0579	0.0094	6.399e-10	0.2238	-0.0940901	0.0659765	0.153835	0.76646	Yes	0.0361901

## Sheet: Supp Data 8
Supplementary Data 8. Univariate MiXeR results quantifying polygenicity using our sex-stratified GWAS meta-analysis results. MiXeR fits a Gaussian mixture model assuming that common genetic effects on a trait are a mixture of causal variants and non-causal variants. Females: 130,471 cases, 159,521 controls. Males: 64,805 cases, 132,185 controls. pi = polygenicity; sig2_beta = discoverability; sig…
Trait	pi (mean)	pi (std)	sig2_beta (mean)	sig2_beta (std)	sig2_zero (mean)	sig2_zero (std)	h2 (mean)	h2 (std)	nc@p9 (mean)	nc@p9 (std)	AIC	BIC
MDD female	0.00376894	0.000318849	7.94476e-06	5.83492e-07	1.05454	0.00078692	0.0709827	0.00130221	13244.2	1120.45	36.992	47.5435
MDD male	0.00202362	0.000199631	1.22481e-05	1.15576e-06	1.03437	0.000636526	0.0585735	0.00118446	7111.11	701.514	15.9476	26.4686

## Sheet: Supp Data 9
Supplementary Data 9. Univariate MiXeR results quantifying polygenicity in females and males of the UK Biobank full and down-sampled cohort. MiXeR fits a Gaussian mixture model assuming that common genetic effects on a trait are a mixture of causal variants and non-causal variants. The full UK Biobank sample: Females = 46,194 cases and 53,211 controls, Males = 22,608 cases and 56,516 controls. UK…
Trait	pi (mean)	pi (std)	sig2_beta (mean)	sig2_beta (std)	sig2_zero (mean)	sig2_zero (std)	h2 (mean)	h2 (std)	nc@p9 (mean)	nc@p9 (std)	AIC	BIC
MDD female UK Biobank full	0.00319921	0.000388741	1.1613e-05	1.39479e-06	1.04123	0.00250879	0.0873212	0.00198035	11242.2	1366.06	2.42767	-7.03687
MDD male UK Biobank full	0.00216857	0.000595044	1.34125e-05	2.77864e-06	1.03166	0.00258154	0.0656019	0.00224173	7620.46	2091.01	-0.084858	-9.54944
MDD female UK Biobank down-sampled	0.00353272	0.00116027	9.44454e-06	3.40646e-06	1.03056	0.00216601	0.0709234	0.00217904	12414.2	4077.26	-1.02854	-10.4931
MDD male UK Biobank down-sampled	0.00192857	0.000430922	1.46918e-05	2.98746e-06	1.03233	0.00254976	0.0646323	0.00247453	6777.11	1514.28	-0.300713	-9.76526

## Sheet: Supp Data 10
Supplementary Data 10. The posterior probability that autosomal SNP-based heritability (h2) on the liability scale is higher in females compared to males. SNP-based heritability was estimated using SBayesS with our sex-stratified GWAS meta-analysis results (Females: 130,471 cases, 159,521 controls. Males: 64,805 cases, 132,185 controls). When estimating SNP-based heritability for males, the propo…
Female Population Prevalence	Female Proportion of Unscreened Controls	Male Population Prevalence	Male proportion of unscreened controls	Posterior probability female h2 > male h2 (%)
0.2	0	0.2	1	0
0.2	0	0.19	0.9	0
0.2	0	0.18	0.8	0
0.2	0	0.17	0.7	0
0.2	0	0.16	0.6	0.1
0.2	0	0.15	0.5	5.4
0.2	0	0.14	0.4	38.65
0.2	0	0.13	0.3	87.25
0.2	0	0.12	0.2	99.25
0.2	0	0.11	0.1	100
0.2	0	0.1	0	100

[truncated: 23 more sheets: Supp Data 11, Supp Data 12, Supp Data 13, Supp Data 14, Supp Data 15, Supp Data 16, Supp Data 17, Supp Data 18, Supp Data 19, Supp Data 20, Supp Data 21, Supp Data 22, Supp Data 23, Supp Data 24, Supp Data 25, Supp Data 26, Supp Data 27, Supp Data 28, Supp Data 29, Supp Data 30 …]
